# Supplementary material for: Non-Volatile Memory Based on ZnO Thin-Film Transistor with Self-Assembled Au Nanocrystals
Source: Nanomaterials (Basel). 2024 Apr 14;14(8):678. doi: 10.3390/nano14080678 (PMC11053943; doi:10.3390/nano14080678)
Supplement: Supplementary file 1 [file nanomaterials-14-00678-s001.zip]

Archive with 1 entries (1 files):
- nanomaterials-2946525-supplementary.pdf
